# Supplementary material for: Comparing the Clinical Characteristics and Mortality of Residential and Non-Residential Older People with COVID-19: Retrospective Observational Study
Source: Int J Environ Res Public Health. 2022 Jan 2;19(1):483. doi: 10.3390/ijerph19010483 (PMC8744689; doi:10.3390/ijerph19010483)
Supplement: Supplementary file 1 [file ijerph-19-00483-s001.zip]

Archive with 1 entries (1 files):
- ijerph-1518186-supplementary.pdf
